# Supplementary material for: A Categorical ANCOVA Approach to Severity Endophenotype-Specific Genome-Wide Association Studies in Childhood Asthma
Source: J Pers Med. 2026 Jan 5;16(1):32. doi: 10.3390/jpm16010032 (PMC12842872; doi:10.3390/jpm16010032)
Supplement: Supplementary file 1 [file jpm-16-00032-s001.zip]

Archive with 1 entries (1 files):
- jpm-3959839-supplementary.pdf
